# Supplementary material for: Development and External Validation of an Interpretable Machine Learning Framework for Predicting Pneumothorax-Associated Acute Kidney Injury: A Multicenter Retrospective Study
Source: J Clin Med. 2026 Jul 16;15(14):5599. doi: 10.3390/jcm15145599 (PMC13412805; doi:10.3390/jcm15145599)
Supplement: Supplementary file 1 [file jcm-15-05599-s001.zip]

Archive with 2 entries (2 files):
- jcm-4352079-supplementary.pdf
- jcm-4352079-supplementary1.pdf
